# Supplementary material for: Next Generation Sequencing of Reactive Stroma and Residual Breast Cancer Cells in Tumor Bed after Neoadjuvant Chemotherapy
Source: Cancers (Basel). 2022 Nov 15;14(22):5609. doi: 10.3390/cancers14225609 (PMC9688915; doi:10.3390/cancers14225609)
Supplement: Supplementary file 1 [file cancers-14-05609-s001.zip]

Archive with 2 entries (2 files):
- Supplementary Table S1 final version 23.09.2022.pdf
- Supplementary Table S2 final version 23.09.2022.pdf
